# Supplementary material for: Reducing the structure bias of RNA-Seq reveals a large number of non-annotated non-coding RNA
Source: Nucleic Acids Res. 2020 Jan 25;48(5):2271–86. doi: 10.1093/nar/gkaa028 (PMC7049693; doi:10.1093/nar/gkaa028)
Supplement: gkaa028_Supplemental_Files [file gkaa028_supplemental_files.zip]

Archive with 3 entries (3 files):
- Figures_supp_V2020_3.pdf
- SUPPLEMENTARY_FILE_1_v2020.xlsx
- SUPPLEMENTARY_FILE_2.pdf
