# Supplementary material for: Reducing the structure bias of RNA-Seq reveals a large number of non-annotated non-coding RNA
Source: Nucleic Acids Res. 2020 Jan 25;48(5):2271–86. doi: 10.1093/nar/gkaa028 (PMC7049693; doi:10.1093/nar/gkaa028)
Supplement: gkaa028_Supplemental_Files [file gkaa028_supplemental_files.zip › SUPPLEMENTARY_FILE_1_v2020.xlsx]

## Sheet: Sheet1
Cluster ID	chr	start	end	strand	RNAcentral target	RNAcentral target biotype	overlap type	overlap gene	snoatlas overlap	piRNABank overlap	RNAcentral (ENA) overlap	Turbofold structure	snocsan, snoGPS result	RepeatMasker overlap	Final Biotype
cluster_1073	7	57186346	57186413	+	URS0000785BDB	tRNA	intergenic				URS0000785BDB_9606				tRNA
cluster_1101	7	64111687	64111753	-	URS00006F85D5	tRNA	antisense_intron	GUSBP6			URS000041CA61_9606			tRNA-Gln-CAA_	tRNA
cluster_1133	9	5095019	5095086	+	URS00006F85D5	tRNA	intron	JAK2			URS0000734777_9606	tRNA like		tRNA-Gln-CAA_	tRNA
cluster_289	13	36065543	36065612	+	URS00006457A3	tRNA	antisense_intron	DCLK1			URS0000636319_9606			tRNA-Gln-CAA_	tRNA
cluster_5	1	632688	632757	+	URS00000A45EB	tRNA	antisense_intron	RP5-857K21.4			URS0000B960BD_9606	tRNA like			tRNA
cluster_511	17	22519504	22519574	-	URS00005386AB	tRNA	intergenic								tRNA
cluster_512	17	22527011	22527079	-	URS00007D2297	tRNA	intergenic				URS0000031672_9606	tRNA like			tRNA
cluster_638	2	155264015	155264081	+	URS00007D2297	tRNA	intergenic				URS0000BA06DA_9606				tRNA
cluster_646	2	205354230	205354304	+	URS000004D273	tRNA	intron	PARD3B			URS0000604812_9606	tRNA like		tRNA-Glu-GAG	tRNA
cluster_857	5	106553448	106553518	+	URS00005386AB	tRNA	intergenic				URS00008EE2B1_9606	tRNA like			tRNA
cluster_895	5	100051063	100051131	-	URS000039A306	tRNA	intergenic				URS0000796A84_9606	tRNA like			tRNA
cluster_900	5	134928326	134928392	-	URS000032B149	tRNA	antisense_intron	PCBD2			URS0000BB90E5_9606				tRNA
cluster_1001	6	26622548	26622587	-	URS000070F1D2	tRNA	intergenic							tRNA-Gln-CAA	tRNA fragment
cluster_1088	7	145997329	145997390	+	URS00001232F5	tRNA	intergenic							L2a	tRNA fragment
cluster_1100	7	64111556	64111618	-	URS000040608E	tRNA	antisense_intron	GUSBP6			URS000060EDEE_9606				tRNA fragment
cluster_1115	8	103085580	103085631	+	URS0000689D74	tRNA	intergenic							tRNA-Leu-TTA(m)	tRNA fragment
cluster_1118	8	121815630	121815669	+	URS0000225EE1	tRNA	intergenic			hsa_piR_015150|gb|DQ590704	URS0000522A65_9606			tRNA-Arg-AGA	tRNA fragment
cluster_1128	8	67585468	67585516	-	URS0000027F06	tRNA	intron	CPA6			URS00000C7992_9606				tRNA fragment
cluster_1153	9	82685103	82685155	-	URS00002DDD59	tRNA	antisense_intron	RP11-15B24.5						tRNA-Arg-CGY_	tRNA fragment
cluster_1210	X	126729047	126729100	-	URS000025D745	tRNA	intergenic								tRNA fragment
cluster_167	10	19747603	19747648	+	URS00006F85D5	tRNA	intron	MALRD1				tRNA extend			tRNA fragment
cluster_176	10	96692722	96692756	+	URS000014D40F	tRNA	antisense_intron	PIK3AP1			URS00000AE0C5_9606			tRNA-Cys-TGY	tRNA fragment
cluster_204	11	109603195	109603233	+	URS00002F2AEC	tRNA	intergenic				URS00005BD380_9606	tRNA extend		tRNA-His-CAY_	tRNA fragment
cluster_206	11	123003605	123003663	+	URS000012E7F0	tRNA	intergenic								tRNA fragment
cluster_249	12	49817357	49817411	+	URS00006F85D5	tRNA	antisense_intron	NCKAP5L			URS0000735318_9606			tRNA-Gln-CAA_	tRNA fragment
cluster_277	12	114822401	114822440	-	URS00001F47B5	tRNA	intergenic							tRNA-Cys-TGY	tRNA fragment
cluster_285	12	126584306	126584369	-	URS00002116D6	tRNA	intergenic								tRNA fragment
cluster_471	17	22529716	22529770	+	URS0000206F1C	tRNA	intergenic					tRNA extend			tRNA fragment
cluster_622	2	61646942	61646981	+	URS00006587E4	tRNA	intergenic							tRNA-Lys-AAA	tRNA fragment
cluster_652	2	224934105	224934161	+	URS000067A424	tRNA	antisense_intron	DOCK10			URS000056EF70_9606			tRNA-His-CAY_	tRNA fragment
cluster_677	2	148881820	148881857	-	URS0000010A01	tRNA	intron	AC105402.4			URS00007EF03D_9606				tRNA fragment
cluster_703	20	10004271	10004304	-	URS000044BAE3	tRNA	antisense_intron	RP5-839B4.8						tRNA-His-CAY_	tRNA fragment
cluster_782	22	32521965	32521997	-	URS0000415026	tRNA	intron	SYN3						tRNA-Gln-CAA	tRNA fragment
cluster_815	3	96618242	96618304	-	URS00001232F5	tRNA	intergenic				URS0000751A77_9606	tRNA extend			tRNA fragment
cluster_836	4	133268455	133268494	+	URS000064F320	tRNA	intergenic							tRNA-Gln-CAG	tRNA fragment
cluster_883	5	60761538	60761584	-	URS00003F05AD	tRNA	intron	ELOVL7							tRNA fragment
cluster_889	5	80651054	80651116	-	URS00001232F5	tRNA	intron	DHFR			URS0000751A77_9606				tRNA fragment
cluster_907	5	166530418	166530462	-	URS00003361F9	tRNA	intergenic								tRNA fragment
cluster_985	6	153666395	153666441	+	URS0000172BA5	tRNA	intergenic					tRNA extend			tRNA fragment
cluster_231	11	68460074	68460226	-	URS00006E0B11	tRNA	intergenic							tRNA-Ala-GCY	pre-tRNA
cluster_894	5	100048785	100048915	-	URS000052A090	tRNA	intergenic				URS0000AD64EA_9606				pre-tRNA
cluster_545	17	76044968	76045111	-		N/A	intron	SRP68					C/D	AluSp	snoRNA (C/D)
cluster_588	19	7935625	7935763	-	URS00003219F8	antisense RNA	intron	TIMM44					C/D		snoRNA (C/D)
cluster_837	4	141727546	141727684	+		N/A	intron	IL15					C/D	L1MD2	snoRNA (C/D)
cluster_109	1	144952601	144952739	-	URS0000760E24	antisense RNA	intron	SRGAP2B	snoID_0749			H/ACA like	H/ACA	AluJr	snoRNA (H/ACA)
cluster_111	1	147456788	147456904	-	URS000091B6A7	signal recognition RNA	intron	LINC00624				H/ACA like		AluJo	snoRNA (H/ACA)
cluster_1120	8	123434450	123434601	+		N/A	intron	WDYHV1	snoID_0785		URS00001100B2_9606			AluSz	snoRNA (H/ACA)
cluster_1124	8	42890309	42890424	-	URS000094B365	signal recognition RNA	intron	RNF170	snoID_0804		URS00003700B0_9606	H/ACA like		AluY	snoRNA (H/ACA)
cluster_170	10	28557944	28558059	+	URS0000953496	signal recognition RNA	intron	WAC				H/ACA like		AluSc8	snoRNA (H/ACA)
cluster_25	1	62025662	62025810	+	URS00008B8C93	lncRNA	intron	PATJ				H/ACA like	H/ACA	AluSz6	snoRNA (H/ACA)
cluster_290	13	46745053	46745209	+		N/A	intron	LRCH1				H/ACA like	H/ACA	MER58A	snoRNA (H/ACA)
cluster_32	1	88794474	88794586	+	URS0000955425	signal recognition RNA	intron	PKN2	snoID_0757		URS00001BC446_9606	H/ACA like		AluJo	snoRNA (H/ACA)
cluster_390	15	42859136	42859246	-	URS0000992BBF	signal recognition RNA	intron	TTBK2	snoID_0759		URS00005A8DBD_9606	H/ACA like		AluJb	snoRNA (H/ACA)
cluster_428	16	88046936	88047051	+		N/A	intron	BANP	snoID_0784		URS00002286F5_9606	H/ACA like		AluY	snoRNA (H/ACA)
cluster_510	17	21206599	21206750	-	URS000075C27F	antisense RNA	intron	TMEM11	snoID_0769		URS000015BDD0_9606	H/ACA like		AluSq2	snoRNA (H/ACA)
cluster_561	19	3363806	3363951	+	URS00000586D0	antisense RNA	intron	NFIC				H/ACA like	H/ACA	MER20	snoRNA (H/ACA)
cluster_565	19	10788103	10788218	+	URS00009A8AD7	signal recognition RNA	intron	DNM2	snoID_0801		URS000061433F_9606	H/ACA like		AluSx1	snoRNA (H/ACA)
cluster_584	19	4687829	4687943	-	URS0000973394	signal recognition RNA	intron	DPP9	snoID_0787		URS00004BBD5E_9606	H/ACA like		AluY	snoRNA (H/ACA)
cluster_593	19	23751717	23751832	-	URS00007D1D26	antisense RNA	intron	ZNF681	snoID_0855		URS00005E41D1_9606	H/ACA like		AluY	snoRNA (H/ACA)
cluster_672	2	128292885	128293019	-		N/A	intron	HS6ST1				H/ACA like	H/ACA		snoRNA (H/ACA)
cluster_692	20	9356939	9357091	+		N/A	intron	PLCB4	snoID_0826		URS00000C48A3_9606	H/ACA like		AluJb	snoRNA (H/ACA)
cluster_701	20	500670	500804	-	URS000095BB3F	signal recognition RNA	intron	CSNK2A1	snoID_0750			H/ACA like	H/ACA	AluY	snoRNA (H/ACA)
cluster_72	1	206345709	206345850	+	URS0000760E24	antisense RNA	intron	SRGAP2	snoID_0766		URS00005BC3CA_9606	H/ACA like	H/ACA	AluJr	snoRNA (H/ACA)
cluster_818	3	108210365	108210481	-		N/A	intron	IFT57				H/ACA like		AluSz	snoRNA (H/ACA)
cluster_852	4	184640125	184640240	-		N/A	intron	CASP3	snoID_0671			H/ACA like			snoRNA (H/ACA)
cluster_983	6	143254719	143254833	+		N/A	intron	AIG1				H/ACA like		AluJb	snoRNA (H/ACA)
cluster_714	21	8211572	8211716	+	URS000075A823	rRNA	intron							GA-rich	ITS-RNA
cluster_720	21	8255778	8255922	+	URS000075A823	rRNA	intron							GA-rich	ITS-RNA
cluster_726	21	8394608	8394747	+	URS000075A823	rRNA	intron							GA-rich	ITS-RNA
cluster_732	21	8438821	8438958	+	URS000075A823	rRNA	intron							(CGCGTG)n	ITS-RNA
cluster_712	21	8206410	8206496	+	URS0000057950	ETS-RNA	intron							FordPrefect	ETS-RNA
cluster_719	21	8250619	8250705	+	URS0000057950	ETS-RNA	intron								ETS-RNA
cluster_724	21	8389457	8389543	+	URS0000057950	ETS-RNA	intron								ETS-RNA
cluster_731	21	8433644	8433726	+	URS0000057950	ETS-RNA	intron								ETS-RNA
cluster_1055	6	30815379	30815529	-		N/A	intron	LINC00243						LTR12C	Unknown
cluster_1065	7	10855825	10855854	+		N/A	intergenic							MER52A	Unknown
cluster_1083	7	106387215	106387240	+		N/A	antisense_intron	CTB-111H14.1						MER52A	Unknown
cluster_1084	7	125458014	125458037	+		N/A	intron	RP11-807H17.1						MER57-int	Unknown
cluster_1106	7	135192149	135192257	-	URS000095F2A0	signal recognition RNA	intron	WDR91						AluJr	Unknown
cluster_1109	7	148966203	148966335	-		N/A	intergenic							AluJo	Unknown
cluster_1122	8	17495111	17495239	-	URS00003686CD	antisense RNA	intergenic							(T)n	Unknown
cluster_1137	9	95877111	95877158	+		N/A	intron	ERCC6L2							Unknown
cluster_1141	9	131493399	131493526	+		N/A	intron	PRRC2B							Unknown
cluster_142	1	171600925	171600950	-		N/A	antisense_exon	RP3-454G6.2						Harlequin-int	Unknown
cluster_159	1	212575092	212575129	-		N/A	antisense_intron	ATF3						L1M5	Unknown
cluster_164	1	239364830	239364855	-		N/A	intergenic								Unknown
cluster_177	10	98000543	98000572	+		N/A	antisense_intron	CRTAC1						MER52A	Unknown
cluster_178	10	129294295	129294319	+		N/A	intergenic								Unknown
cluster_19	1	36023343	36023366	+		N/A	intron	AGO3						MER57A-int	Unknown
cluster_24	1	45972130	45972280	+		N/A	intron	MAST2						MER70C	Unknown
cluster_266	12	31804833	31804983	-		N/A	intergenic							LTR12C	Unknown
cluster_273	12	57995019	57995065	-	URS0000622072	snRNA	intergenic							L1MB3	Unknown
cluster_274	12	68983355	68983378	-		N/A	intergenic							MER57-int	Unknown
cluster_414	16	11083681	11083832	+		N/A	intron	CLEC16A							Unknown
cluster_465	17	17960228	17960341	+		N/A	antisense_intron	TOM1L2						AluJb	Unknown
cluster_492	17	76178476	76178499	+		N/A	antisense_intron	RNF157						MER52D	Unknown
cluster_537	17	45430849	45431001	-		N/A	intron	ARHGAP27						(AGCCC)n	Unknown
cluster_594	19	32699996	32700147	-		N/A	antisense_intron	NUDT19						LTR12	Unknown
cluster_608	19	50137177	50137328	-		N/A	intergenic							AluYa5	Unknown
cluster_635	2	145018544	145018568	+		N/A	intron	TEX41						MIR	Unknown
cluster_675	2	140220528	140220562	-		N/A	intergenic								Unknown
cluster_739	21	32538017	32538085	+	URS00005A3020	snoRNA	intergenic								Unknown
cluster_771	21	41826109	41826212	-		N/A	intron	PRDM15							Unknown
cluster_781	22	32394152	32394303	-		N/A	intron	RTCB						AluY	Unknown
cluster_793	3	50695770	50695793	+		N/A	intron	DOCK3						MER57A-int	Unknown
cluster_834	4	118204258	118204281	+		N/A	intron	NDST3						MER57A-int	Unknown
cluster_842	4	53479087	53479192	-		N/A	intron	LNX1						AluJr	Unknown
cluster_843	4	75483901	75484026	-		N/A	intron	RCHY1							Unknown
cluster_891	5	84634390	84634415	-		N/A	intergenic							MER52D	Unknown
cluster_986	6	153668528	153668588	+		N/A	intergenic								Unknown
cluster_987	6	155103440	155103559	+	URS000044B5AA	ncRNA	intron	TIAM2			URS000044B5AA_9606			AluSx	Unknown
